# Supplementary material for: Long-Term Dynamics of SARS-CoV-2 Variant-Specific Neutralizing Antibodies Following mRNA Vaccination and Infection
Source: Viruses. 2025 May 6;17(5):675. doi: 10.3390/v17050675 (PMC12115524; doi:10.3390/v17050675)
Supplement: Supplementary file 1 [file viruses-17-00675-s001.zip]

Archive with 1 entries (1 files):
- viruses-3607226-supplementary.pdf
